# Supplementary material for: Metabolomics analysis reveals the bitter active ingredients in Lonicera caerulea L
Source: Front Nutr. 2025 Sep 18;12:1650764. doi: 10.3389/fnut.2025.1650764 (PMC12488568; doi:10.3389/fnut.2025.1650764)
Supplement: Supplementary file 1 [file Table_1.XLSX]

## Sheet: Sheet1
Table S1. Analysis of differences in bitter metabolites between different varieties of blue honeysuckle
			CX_VS_LHT					CX_VS_LJL					LHT_VS_LJL
Index	Metabolite	Class	VIP	p-value	Fold_Change	Log2FC	Type	VIP	p-value	Fold_Change	Log2FC	Type	VIP	p-value	Fold_Change	Log2FC	Type
mws0256	L-Valine	Amino acids and derivatives	1.26507	0.00628082	3.63976	1.86384	up	1.26374	0.00489443	4.13264	2.04706	up	1.11946	0.0718685	1.13541	0.183219	insignificant
mws0227	L-Leucine	Amino acids and derivatives	1.2583	0.00804302	4.14934	2.05288	up	1.25601	0.00881658	4.32759	2.11356	up	0.401598	0.582058	1.04296	0.0606823	insignificant
mws0258	L-Isoleucine	Amino acids and derivatives	1.23913	0.0155044	3.73231	1.90007	up	1.23831	0.0156156	3.88252	1.95699	up	0.368313	0.612665	1.04025	0.0569255	insignificant
pme0026	L-Lysine	Amino acids and derivatives	1.24994	0.00686048	6.48737	2.69763	up	1.25347	0.0104518	5.59395	2.48387	up	0.57683	0.430944	0.862283	-0.213766	insignificant
mws0254	L-Histidine	Amino acids and derivatives	1.23302	0.016893	6.89783	2.78614	up	1.23777	0.0164977	9.16682	3.19642	up	0.851927	0.204622	1.32894	0.410277	insignificant
pme0021	L-Phenylalanine	Amino acids and derivatives	1.09692	0.0497063	2.3761	1.2486	up	1.11534	0.0656485	2.25969	1.17613	insignificant	0.187515	0.793795	0.951007	-0.0724714	insignificant
mws0260	L-Arginine	Amino acids and derivatives	0.899341	0.117666	2.64518	1.40337	insignificant	1.04016	0.0992646	3.2435	1.69755	insignificant	0.256647	0.74396	1.22619	0.294186	insignificant
mws0250	L-Tyrosine	Amino acids and derivatives	0.784436	0.182835	1.52911	0.612693	insignificant	0.181838	0.809055	1.04648	0.0655381	insignificant	0.864098	0.197353	0.684369	-0.547155	insignificant
mws0736	N-Glycyl-L-leucine	Amino acids and derivatives	0.962166	0.156297	2.46388	1.30093	insignificant	0.859566	0.208979	1.95583	0.967779	insignificant	1.20621	0.0249789	0.7938	-0.333152	insignificant
mws0282	L-Tryptophan	Amino acids and derivatives	0.113642	0.846196	1.06988	0.0974497	insignificant	0.597634	0.36952	1.36098	0.444643	insignificant	0.410488	0.576934	1.27208	0.347194	insignificant
mws5042	L-Glycyl-L-phenylalanine	Amino acids and derivatives	0.875265	0.199432	2.31344	1.21004	insignificant	0.75966	0.250202	1.9393	0.955537	insignificant	0.433231	0.555661	0.838274	-0.254505	insignificant
pmb0069	Benzamide	Phenolic acids	1.05897	0.0932981	0.395518	-1.33819	insignificant	1.20124	0.0116841	0.554477	-0.8508	insignificant	0.78091	0.288494	1.4019	0.487386	insignificant
pmp001086	5-Hydroxymethylfurfural	Phenolic acids	0.0151891	0.966618	1.00273	0.00393047	insignificant	0.870113	0.169154	0.904166	-0.145341	insignificant	0.800869	0.22376	0.901706	-0.149272	insignificant
Lmgn001670	Salicylic acid	Phenolic acids	1.08447	0.0690243	0.522389	-0.936804	insignificant	1.03322	0.0659085	0.627997	-0.671171	insignificant	0.608806	0.398325	1.20216	0.265633	insignificant
mws0749	4-Hydroxybenzoic acid	Phenolic acids	0.0806775	0.890604	0.968987	-0.0454501	insignificant	0.96349	0.144745	1.8331	0.874289	insignificant	1.30993	0.0191198	1.89177	0.919739	insignificant
mws0458	Vanillin	Phenolic acids	0.737822	0.239754	0.798972	-0.323784	insignificant	0.199301	0.801215	0.943954	-0.0832111	insignificant	0.509338	0.464937	1.18146	0.240573	insignificant
mws0180	2,5-Dihydroxybenzoic acid; Gentisic Acid	Phenolic acids	1.06645	0.0946877	2.57043	1.36201	insignificant	0.955924	0.136179	1.93887	0.955212	insignificant	0.995481	0.126913	0.754297	-0.406795	insignificant
mws0183	3,4-Dihydroxybenzoic acid (Protocatechuic acid)	Phenolic acids	1.03664	0.111443	2.33233	1.22177	insignificant	0.885133	0.193296	1.68693	0.754402	insignificant	1.29858	0.0157633	0.723281	-0.467372	insignificant
mws0028	Vanillic acid	Phenolic acids	0.934995	0.150094	2.57018	1.36187	insignificant	0.966495	0.139215	2.94118	1.55639	insignificant	0.283819	0.697776	1.14435	0.194526	insignificant
mws2212	Caffeic acid	Phenolic acids	0.298892	0.68448	1.29892	0.377316	insignificant	0.830235	0.228448	4.97884	2.31581	insignificant	1.11749	0.0992283	3.83305	1.93849	insignificant
pme3472	Arbutin	Phenolic acids	1.09168	0.0517524	0.726381	-0.461202	insignificant	1.24335	0.00744117	1.80617	0.852937	insignificant	1.33866	0.0137477	2.48654	1.31414	up
pme1816	Neochlorogenic acid (5-O-Caffeoylquinic acid)	Phenolic acids	0.44314	0.523172	0.893129	-0.16306	insignificant	1.22528	0.0124595	1.37597	0.460453	insignificant	1.0644	0.120172	1.54062	0.623512	insignificant
pme0230	Adenosine	Nucleotides and derivatives	0.982146	0.0997845	3.34733	1.74301	insignificant	1.03156	0.112409	3.56366	1.83336	insignificant	0.0989392	0.905332	1.06462	0.0903451	insignificant
mws0040	Chrysin	Flavonoids	0.971383	0.131487	1.49741	0.582467	insignificant	1.08207	0.0843598	1.79529	0.844215	insignificant	1.20406	0.0634324	1.19893	0.261748	insignificant
mws0789	Pinocembrin (Dihydrochrysin)	Flavonoids	0.302962	0.653435	1.04974	0.0700317	insignificant	0.389705	0.575642	0.830135	-0.268582	insignificant	0.508842	0.499758	0.790801	-0.338613	insignificant
pme0376	Naringenin (5,7,4'-Trihydroxyflavanone)	Flavonoids	0.831912	0.204881	0.75279	-0.40968	insignificant	1.26843	0.000319302	0.429229	-1.22018	down	1.28994	0.0186775	0.570185	-0.810499	insignificant
pme1201	Phloretin	Flavonoids	0.513573	0.472372	1.14668	0.197466	insignificant	0.285449	0.671226	1.07809	0.108478	insignificant	0.429764	0.561458	0.940182	-0.0889876	insignificant
pme0088	Luteolin (5,7,3',4'-Tetrahydroxyflavone)	Flavonoids	0.919908	0.135863	1.27564	0.351223	insignificant	0.761001	0.202526	1.13442	0.181952	insignificant	0.572047	0.435022	0.889292	-0.169271	insignificant
mws0064	Eriodictyol (5,7,3',4'-Tetrahydroxyflavanone)	Flavonoids	1.27435	9.22998e-05	3.52991	1.81963	up	1.22557	0.0069753	1.41846	0.504328	insignificant	1.34874	0.00135772	0.401841	-1.3153	down
mws0054	Catechin	Flavonoids	1.25935	0.00668002	0.225941	-2.14598	down	0.634616	0.367309	1.07158	0.0997331	insignificant	1.3617	0.00520124	4.74271	2.24571	up
pme0460	Epicatechin	Flavonoids	0.254464	0.749342	1.02649	0.0377195	insignificant	1.27524	0.00283996	0.311599	-1.68224	down	1.37258	0.000391665	0.303558	-1.71996	down
mws0042	Epigallocatechin	Flavonoids	1.16775	0.0410362	0.731155	-0.451751	insignificant	0.545048	0.401182	0.877072	-0.189233	insignificant	0.9348	0.200084	1.19957	0.262519	insignificant
mws0066	Isorhamnetin	Flavonoids	1.16714	0.0217812	2.23123	1.15784	up	1.16188	0.030666	2.16244	1.11266	up	0.131606	0.865336	0.969169	-0.0451806	insignificant
mws0048	Apigenin-8-C-Glucoside (Vitexin)	Flavonoids	1.01116	0.0766412	1.33894	0.42109	insignificant	1.27025	0.00331806	3.09244	1.62875	up	1.28448	0.0369091	2.30962	1.20766	up
mws1434	Apigenin-6-C-glucoside (Isovitexin)	Flavonoids	0.948918	0.092038	1.25944	0.332782	insignificant	1.25576	0.00174042	2.7137	1.44026	up	1.29723	0.0142952	2.15469	1.10748	up
mws1179	Naringenin-7-O-glucoside (Prunin)	Flavonoids	1.24419	0.00265496	2.01553	1.01116	up	1.25687	0.00592643	2.36841	1.24392	up	0.965858	0.155798	1.17508	0.232758	insignificant
mws2209	Kaempferol-3-O-glucoside (Astragalin)	Flavonoids	1.19334	0.0266856	0.451549	-1.14704	down	0.722194	0.262462	0.676282	-0.564302	insignificant	1.07664	0.113381	1.49769	0.582742	insignificant
mws0045	Quercetin-3-O-rhamnoside(Quercitrin)	Flavonoids	1.16992	0.0107455	0.553819	-0.852514	insignificant	0.455517	0.528419	0.927558	-0.108491	insignificant	1.29008	0.0307347	1.67484	0.744024	insignificant
mws0913	Kaempferol-3-O-galactoside (Trifolin)	Flavonoids	1.27335	0.000703934	3.74435	1.90471	up	1.2724	0.00151721	3.9526	1.9828	up	0.451333	0.534165	1.05562	0.0780884	insignificant
mws1608	Luteolin-6-C-glucoside (Isoorientin)	Flavonoids	1.26958	0.00227873	4.77052	2.25415	up	1.27454	0.00164694	14.8958	3.89684	up	1.356	0.000611171	3.12248	1.64269	up
pmb0550	Cyanidin-3-O-glucoside (Kuromanin)	Flavonoids	1.26385	0.000531363	1.20634	0.270638	insignificant	1.19553	0.015425	1.22065	0.28765	insignificant	0.200331	0.77951	1.01186	0.0170123	insignificant
mws0061	Quercetin-3-O-galactoside (Hyperin)	Flavonoids	1.219	0.0134929	0.549593	-0.863566	insignificant	1.02385	0.0637502	1.23549	0.305085	insignificant	1.3328	0.00660666	2.24801	1.16865	up
mws0091	Quercetin-3-O-glucoside (Isoquercitrin)	Flavonoids	1.26736	0.000258603	0.511448	-0.967339	insignificant	1.04523	0.0466859	1.12653	0.171889	insignificant	1.37386	0.000249975	2.20263	1.13923	up
Lmmp003817	Kaempferol-3-O-(6''-malonyl)glucoside	Flavonoids	1.2585	0.00783646	0.101029	-3.30716	down	1.27335	0.000896221	0.288326	-1.79423	down	1.33701	0.0133344	2.8539	1.51293	up
mws0047	Apigenin-7-O-neohesperidoside (Rhoifolin)	Flavonoids	1.13244	0.0368736	1.73626	0.795986	insignificant	1.23919	0.0156719	5.51951	2.46454	up	1.33324	0.0165605	3.17896	1.66855	up
mws1066	Naringenin-7-O-Rutinoside(Narirutin)	Flavonoids	1.27841	2.81819e-05	5.09703	2.34966	up	1.25327	0.00258766	1.89032	0.918631	insignificant	1.33754	0.0111633	0.370867	-1.43103	down
mws0046	Naringenin-7-O-Neohesperidoside(Naringin)	Flavonoids	1.27004	0.003664	6.37514	2.67246	up	1.25231	0.00500933	2.41205	1.27026	up	1.36502	0.00137822	0.378352	-1.4022	down
Lmsn002815	Kaempferol-3-O-rutinoside(Nicotiflorin)	Flavonoids	1.26289	0.00185979	1.62478	0.700247	insignificant	1.19618	0.0338713	0.435753	-1.19842	down	1.32614	0.0212317	0.268192	-1.89866	down
mws1519	Eriodictyol-7-O-Rutinoside (Eriocitrin)	Flavonoids	1.23182	0.0142415	4.41566	2.14263	up	1.13756	0.0467904	1.82979	0.871675	insignificant	1.34021	0.00163263	0.414386	-1.27095	down
mws1661	Diosmetin-7-O-rutinoside (Diosmin)	Flavonoids	0.911991	0.177475	0.584463	-0.774815	insignificant	0.0964351	0.878019	1.06529	0.0912446	insignificant	1.35546	0.000681585	1.82268	0.86606	insignificant
pmp001080	Diosmetin-7-O-Neohesperidoside (Neodiosmin)	Flavonoids	0.67601	0.335488	1.94641	0.960813	insignificant	0.21992	0.747336	1.1673	0.223174	insignificant	1.31856	0.00457772	0.59972	-0.737639	insignificant
mws0059	Quercetin-3-O-rutinoside (Rutin)	Flavonoids	0.196361	0.7727	1.03425	0.048583	insignificant	1.0972	0.0821147	0.823121	-0.280824	insignificant	0.996849	0.118719	0.795864	-0.329407	insignificant
Hmjp002999	Isorhamnetin-3-O-rutinoside (Narcissin)	Flavonoids	1.25215	0.0006189	1.6005	0.678525	insignificant	0.668468	0.350456	0.857555	-0.221698	insignificant	1.23179	0.0539604	0.535804	-0.900223	insignificant
pme0490	Nicotinic acid (Vitamin B3)	Others	0.568607	0.364097	1.90472	0.929576	insignificant	0.360715	0.616207	1.31245	0.392264	insignificant	0.447068	0.524398	0.689054	-0.537312	insignificant
mws1337	D-Pantothenic Acid	Others	1.21838	0.00450468	0.609833	-0.713513	insignificant	1.23707	0.00197826	0.614963	-0.701428	insignificant	0.0823203	0.901364	1.00841	0.0120854	insignificant
Lmgp004223	Trans-resveratrol	Others	0.0395364	0.945071	1.01741	0.0249063	insignificant	0.43825	0.503456	0.824933	-0.277651	insignificant	0.642808	0.373645	0.810814	-0.302557	insignificant
pmb0952	Thiamine (Vitamin B1)	Others	1.27238	0.00253903	0.513352	-0.961978	insignificant	0.999451	0.125847	0.866627	-0.206518	insignificant	1.34865	0.000772839	1.68817	0.755461	insignificant
mws0232	Riboflavin (Vitamin B2)	Others	1.21485	0.00718595	2.81519	1.49323	up	1.21609	0.0108602	2.61263	1.3855	up	0.272587	0.704798	0.928045	-0.107734	insignificant
pme0434	Procyanidin B2	Tannins	0.140911	0.815804	0.978259	-0.0317118	insignificant	1.27801	0.00155485	0.107304	-3.22022	down	1.37813	0.000903689	0.109689	-3.18851	down
pme0436	Procyanidin B3	Tannins	1.2731	0.00118754	0.235719	-2.08486	down	1.1023	0.0674811	0.52546	-0.928347	insignificant	1.34121	0.00327237	2.22918	1.15651	up
pmn001667	Procyanidin B4	Tannins	0.532099	0.412256	1.10707	0.14675	insignificant	1.2783	0.000974599	0.111857	-3.16027	down	1.37858	0.000625967	0.101039	-3.30702	down
mws0836	Procyanidin B1	Tannins	1.2256	0.00213341	0.539043	-0.891529	insignificant	0.242585	0.736608	0.962992	-0.054404	insignificant	1.34355	0.00155668	1.78649	0.837125	insignificant
pmn001647	Procyanidin C2	Tannins	1.16752	0.0378719	0.317584	-1.65479	down	1.25981	0.00504974	0.173852	-2.52407	down	1.25437	0.0134121	0.54742	-0.869281	insignificant
pmn001646	Procyanidin C1	Tannins	1.10407	0.0712875	0.415205	-1.2681	insignificant	1.27109	0.00405585	0.148542	-2.75106	down	1.34167	0.00146575	0.357755	-1.48296	down
mws1526	Sweroside	Terpenoids	1.27042	0.00315183	0.228567	-2.12931	down	1.27507	0.000636244	0.17704	-2.49785	down	1.28669	0.00918123	0.774565	-0.368542	insignificant
pmp000695	Swertiamarin	Terpenoids	0.767218	0.20563	0.759528	-0.396825	insignificant	0.794708	0.201827	0.689172	-0.537063	insignificant	0.30122	0.676115	0.907369	-0.140238	insignificant
mws0277	Quinic Acid	Organic acids	0.900369	0.160904	1.12682	0.172251	insignificant	0.843768	0.172914	1.04449	0.0628003	insignificant	0.741246	0.322516	0.926941	-0.109451	insignificant
mws1488	Palmitic acid	Lipids	0.769928	0.255401	1.15025	0.201944	insignificant	0.766081	0.266868	1.14592	0.196507	insignificant	0.0762928	0.920014	0.996238	-0.00543732	insignificant
mws0367	α-Linolenic Acid	Lipids	1.26873	0.00214408	2.56701	1.36009	up	0.533021	0.427221	1.20237	0.265886	insignificant	1.09916	0.120528	0.468394	-1.0942	insignificant
mws1491	Linoleic acid	Lipids	0.395711	0.556515	1.36511	0.44902	insignificant	0.721779	0.277646	1.28647	0.363415	insignificant	0.0693107	0.920562	0.942389	-0.0856047	insignificant
mws1489	Stearic Acid	Lipids	0.575735	0.403415	0.92822	-0.107461	insignificant	0.0278979	0.975335	1.00184	0.00265425	insignificant	0.594983	0.402778	1.07931	0.110115	insignificant
Lmbn005369	(9Z,11E)-13-hydroxyoctadeca-9,11-dienoic acid	Lipids	0.665755	0.291815	1.2786	0.354561	insignificant	0.972268	0.0933676	1.28938	0.366676	insignificant	0.0317768	0.970313	1.00843	0.0121151	insignificant
Lmbn005487	12,13-dihydroxy-9Z-octadecenoic acid	Lipids	0.533494	0.442119	1.20741	0.271921	insignificant	0.543089	0.447786	1.20394	0.267768	insignificant	0.0814315	0.917433	0.997125	-0.00415307	insignificant
